# Supplementary material for: New Light on Historical Specimens Reveals a New Species of Ladybird (Coleoptera: Coccinellidae): Morphological, Museomic, and Phylogenetic Analyses
Source: Insects. 2020 Nov 6;11(11):766. doi: 10.3390/insects11110766 (PMC7694756; doi:10.3390/insects11110766)
Supplement: Supplementary file 1 [file insects-11-00766-s001.zip]

Archive with 19 entries (16 files):
- Supplementary_files_FINAL-VERSION_970082/
- Supplementary_files_FINAL-VERSION_970082/Table S2__FINAL-VERSION_970082.pdf
- __MACOSX/
- __MACOSX/Supplementary_files_FINAL-VERSION_970082/
- __MACOSX/Supplementary_files_FINAL-VERSION_970082/._Table S2__FINAL-VERSION_970082.pdf
- Supplementary_files_FINAL-VERSION_970082/Figure S4 _FINAL-VERSION_970082.pdf
- __MACOSX/Supplementary_files_FINAL-VERSION_970082/._Figure S4 _FINAL-VERSION_970082.pdf
- Supplementary_files_FINAL-VERSION_970082/Table S1__FINAL-VERSION_970082.pdf
- __MACOSX/Supplementary_files_FINAL-VERSION_970082/._Table S1__FINAL-VERSION_970082.pdf
- Supplementary_files_FINAL-VERSION_970082/Table S3__FINAL-VERSION_970082pdf.pdf
- __MACOSX/Supplementary_files_FINAL-VERSION_970082/._Table S3__FINAL-VERSION_970082pdf.pdf
- Supplementary_files_FINAL-VERSION_970082/Figure S1_FINAL-VERSION_970082.tiff
- __MACOSX/Supplementary_files_FINAL-VERSION_970082/._Figure S1_FINAL-VERSION_970082.tiff
- Supplementary_files_FINAL-VERSION_970082/Figure S3 _FINAL-VERSION_970082.pdf
- __MACOSX/Supplementary_files_FINAL-VERSION_970082/._Figure S3 _FINAL-VERSION_970082.pdf
- Supplementary_files_FINAL-VERSION_970082/Figure S2__FINAL-VERSION_970082.tiff
- __MACOSX/Supplementary_files_FINAL-VERSION_970082/._Figure S2__FINAL-VERSION_970082.tiff
- Supplementary_files_FINAL-VERSION_970082/Figure S5__FINAL-VERSION_970082.pdf
- __MACOSX/Supplementary_files_FINAL-VERSION_970082/._Figure S5__FINAL-VERSION_970082.pdf
